# Supplementary material for: Salicylic acid reduces MdPUB24-mediated ubiquitination of MdWRKY40 to suppress ethylene biosynthesis in apple fruit
Source: Hortic Res. 2025 Oct 29;13(2):uhaf303. doi: 10.1093/hr/uhaf303 (PMC12933665; doi:10.1093/hr/uhaf303)
Supplement: Web_Material_uhaf303 [file web_material_uhaf303.zip]

Archive with 2 entries (2 files):
- Supplemental Tables.xlsx
- Supplenmental Figures.pdf
