# Supplementary material for: Salicylic acid reduces MdPUB24-mediated ubiquitination of MdWRKY40 to suppress ethylene biosynthesis in apple fruit
Source: Hortic Res. 2025 Oct 29;13(2):uhaf303. doi: 10.1093/hr/uhaf303 (PMC12933665; doi:10.1093/hr/uhaf303)
Supplement: Web_Material_uhaf303 [file web_material_uhaf303.zip › Supplemental Tables.xlsx]

## Sheet: Supplemental Table S1
Supplemental Table S1.Transcription factors with differential expression identified from RNA-seq data
Gene ID	normal_FPKM	SA_FPKM	FDR	log2FC	regulated	NR_annotation
MD14G1222200.gene	0.52691	5.35021	6.51e-18	3.03929	up	transcription factor DIVARICATA-like [Pyrus x bretschneideri]
MD14G1123000.gene	0.05879	0.67937	1.36e-05	3.0963	up	probable WRKY transcription factor 53 [Malus domestica]
MD13G1039200.gene	0.85831	10.1369	9.42e-21	3.23849	up	Zinc finger protein 6-like [Malus domestica]
MD14G1126900.gene	0.07073	1.05483	1.74e-09	3.39994	up	transcription factor MYC2-like [Malus domestica]
MD06G1104100.gene	0.22258	3.02651	5.47e-17	3.45307	up	probable WRKY transcription factor 53 [Malus domestica]
MD07G1160700.gene	0.03021	0.46397	3.93e-06	3.49826	up	transcription factor bHLH57-like isoform X1 [Malus domestica]
MD14G1127700.gene	0.05246	1.52817	1.06e-08	3.95339	up	ethylene-responsive transcription factor ERF061 [Malus domestica]
MD01G1168600.gene	0.16829	4.35693	1.84e-26	4.36245	up	probable WRKY transcription factor 70 [Malus domestica]
MD16G1228600.gene	0	0.80994	5.51e-08	8.03562	up	transcription factor MYB21-like [Pyrus x bretschneideri]
MD16G1040100.gene	0	1.53944	1.55e-09	8.29106	up	Zinc finger protein 6 [Malus domestica]
MD00G1143600.gene	0	3.73138	4.27e-24	9.99089	up	probable WRKY transcription factor 40 [Malus domestica]
MD07G1234700.gene	0	2.60179	1.53e-24	10.0214	up	probable WRKY transcription factor 70 [Malus domestica]
MD03G1176000.gene	0.74296	0.0524	4.75e-09	-3.8341	down	transcription factor MYB46-like [Pyrus x bretschneideri]
MD03G1294900.gene	6.09416	0.386	2.06e-20	-4.26	down	putative RING-H2 finger protein ATL69, partial [Malus domestica]
MD07G1148900.gene	0.76337	0	2.54e-09	-8.3292	down	putative RING-H2 finger protein ATL21A [Prunus avium]
MD03G1278900.gene	6.16177	0	5.58e-45	-11.2	down	Zinc finger CCCH domain-containing protein 32-like isoform X2

## Sheet: Supplemental Table S2
Supplemental Table S2. MdPUB24 transcription information from RNA-seq data
Gene ID	normal_FPKM	SA_FPKM	FDR	log2FC	regulated	NR_annotation
MD12G1040800.gene	3.25708	0.744952	4.56019e-12	-2.39638	down	E3 ubiquitin-protein ligase PUB24-like [Malus domestica]

## Sheet: Supplemental Table S3
Supplemental Table S3. MdPAL transcription information from RNA-seq data
Gene ID	normal_FPKM	SA_FPKM	FDR	log2FC	regulated	NR_annotation
MD04G1096200.gene	0.055719	0.680887	1.34e-08	3.22576	up	phenylalanine ammonia-lyase 1-like [Malus domestica]
